# Supplementary material for: Karrikinolide1 (KAR1), a Bioactive Compound from Smoke, Improves the Germination of Morphologically Dormant Apium graveolens L. Seeds by Reducing Indole-3-Acetic Acid (IAA) Levels
Source: Plants (Basel). 2024 Jul 29;13(15):2096. doi: 10.3390/plants13152096 (PMC11314525; doi:10.3390/plants13152096)
Supplement: Supplementary file 1 [file plants-13-02096-s001.zip]

Archive with 1 entries (1 files):
- plants-3085508-supplementary.xlsx
