# Supplementary material for: Karrikinolide1 (KAR1), a Bioactive Compound from Smoke, Improves the Germination of Morphologically Dormant Apium graveolens L. Seeds by Reducing Indole-3-Acetic Acid (IAA) Levels
Source: Plants (Basel). 2024 Jul 29;13(15):2096. doi: 10.3390/plants13152096 (PMC11314525; doi:10.3390/plants13152096)
Supplement: Supplementary file 1 [file plants-13-02096-s001.zip › plants-3085508-supplementary.xlsx]

## Sheet: Sheet1
A Bioactive Compound Karrikinolide1 (KAR1) from Smoke Improves the Germination of Morphologically Dormant Apium graveolens L. Seeds by Reducing Indole-3-Acetic Acid (IAA) Levels
	No priming	IAA levels (pmol g-1) (X)	Seed Gemination (Y)
	KAR1 (10-7 M)	863	4
	SW (1:2500 v/v)	935	2			CORRELATION
	Control	2169	0
					No priming	-0.889503
	Priming (3 h)
	KAR1 (10-7 M)	58	18.5						fold change
	GA3 (10-7 M)	91	12.5
	SW (1:2500 v/v)	109	10						no priming/3hr
	Control	145	7.5		Priming (3 h)	-0.97119		control	14.9586
								SW	8.57798
	Priming (6 h)							KAR	14.8793
	KAR1	91	13.5
	GA3	152	8						no priming/6hr
	SW (1:2500 v/v)	204	8.5					control	9.19068
	Control	236	6		Priming (6 h)	-0.910423		SW	4.58333
								KAR	9.48352
	Priming (12 h)
	KAR1	181	2
	GA3	296	1.5						no priming/12hr
	SW (1:2500 v/v)	373	0					control	5.95879
	Control	364	0		Priming (12 h)	-0.935224		SW	2.5067
								KAR	4.76796
